# Supplementary material for: Polydopamine-Coated Polycaprolactone Electrospun Nanofiber Membrane Loaded with Thrombin for Wound Hemostasis
Source: Polymers (Basel). 2023 Jul 22;15(14):3122. doi: 10.3390/polym15143122 (PMC10385294; doi:10.3390/polym15143122)
Supplement: Supplementary file 1 [file polymers-15-03122-s001.zip]

Archive with 1 entries (1 files):
- polymers-2477535-supplementary.pdf
